# Supplementary material for: Gaze Fixation and Visual Searching Behaviors during an Immersive Virtual Reality Social Skills Training Experience for Children and Youth with Autism Spectrum Disorder: A Pilot Study
Source: Brain Sci. 2022 Nov 18;12(11):1568. doi: 10.3390/brainsci12111568 (PMC9688560; doi:10.3390/brainsci12111568)
Supplement: Supplementary file 1 [file brainsci-12-01568-s001.zip]

Archive with 1 entries (1 files):
- brainsci-1969461-supplementary.pdf
